# Supplementary material for: A Toxin-Binding Alkaline Phosphatase Fragment Synergizes Bt Toxin Cry1Ac against Susceptible and Resistant Helicoverpa armigera
Source: PLoS One. 2015 Apr 17;10(4):e0126288. doi: 10.1371/journal.pone.0126288 (PMC4401514; doi:10.1371/journal.pone.0126288)
Supplement: S1 Table — (XLSX) [file pone.0126288.s001.xlsx]

## Sheet: APN activities
APN activity in BBMV from susceptible and resistant H. armigera larvae (U/mg)
96S-sample-1	903.607	757.683	1220.71
96S-sample-2	964.95	1106.03	970.593
96S-sample-3	1065.2	731.523	1171.08
LF5-sample-1	770.45	1107.52	1155.68
LF5-sample-2	1032.15	966.208	794.183
LF5-sample-3	1315.19	1091.64	1192.24
LF10-sample-1	1371.57	942.957	1328.71
LF10-sample-2	1000.03	961.104	877.269
LF10-sample-3	1283.59	734.831	797.906
LF30-sample-1	1748.24	1103.69	1015.39
LF30-sample-2	1071.01	1353.21	765.004
LF30-sample-3	1033.79	927.58	743.48
LF60-sample-1	800.457	779.071	1121.25
LF60-sample-2	753.801	1083.59	1083.59
LF60-sample-3	1357.56	1432.69	1175.12
LF120-sample-1	1319.43	994.311	1319.43
LF120-sample-2	1511.96	1147.97	1080.77
LF120-sample-3	1147.7	957.352	1080.52

## Sheet: ALP activities
ALP activity in BBMV from susceptible and resistant H. armigera larvae
strains	96S	LF5	LF10	LF30	LF60	LF120
activities (U/mg)	878.048	571.738	447.69	196.456	338.05	121.33
	611.848	588.326	466.523	221.341	352.088	111.97
	386.545	308.371	309.874	87.8043	48.8575	86.4717
	399.628	267.322	335.671	136.851	141.786	88.0419
	641.283	809.375	447.257	295.295	291.697	230.872
	658.793	678.572	479.942	318.271	314.56	232.635
