# Supplementary material for: A Toxin-Binding Alkaline Phosphatase Fragment Synergizes Bt Toxin Cry1Ac against Susceptible and Resistant Helicoverpa armigera
Source: PLoS One. 2015 Apr 17;10(4):e0126288. doi: 10.1371/journal.pone.0126288 (PMC4401514; doi:10.1371/journal.pone.0126288)
Supplement: S2 Table — (XLS) [file pone.0126288.s002.xls]

## Sheet: 96S VS LF5
	96S	LF5
biological repeats	mean of technical repeats	mean of technical repeats
	1.169	1.03795
	1.01611	1.10252
	1.11962	0.913546
	0.949632	0.95248
	1.2839	0.973372
	0.811935	1.08733
	0.949632	0.929689

## Sheet: 96S VS LF10
	96S	LF10
	mean of technical repeats	mean of technical repeats
biological repeats	0.997113	0.691332
	0.79769	0.69513
	1.22787	0.664742

## Sheet: 96S VS LF30
	96S	LF30
	mean of technical repeats	mean of technical repeats
biological repeats	0.949632	0.36086
	1.08733	0.376054
	0.904049	0.372256
	1.05219	0.337119

## Sheet: 96S VS LF60
	96S	LF60
	mean of technical repeats	mean of technical repeats
biological repeats	0.949632	0.473866
	0.996163	0.376054
	1.24402	0.529894
	0.949632	0.502355
	1.0256	0.38745
	0.672339	0.46342
		0.391248
		0.307681
		0.314328

## Sheet: 96S VS LF120
	96S	LF120
	mean of technical repeats	mean of technical repeats
biological repeats	1.27725	0.368457
	1.06074	0.322875
	0.949632	0.367507
	0.838525	0.351364
	0.872711	0.417838
	0.847071	0.401694
		0.307681
		0.269695
		0.23171
		0.263048
