# Supplementary material for: A Toxin-Binding Alkaline Phosphatase Fragment Synergizes Bt Toxin Cry1Ac against Susceptible and Resistant Helicoverpa armigera
Source: PLoS One. 2015 Apr 17;10(4):e0126288. doi: 10.1371/journal.pone.0126288 (PMC4401514; doi:10.1371/journal.pone.0126288)
Supplement: S3 Table — (XLSX) [file pone.0126288.s003.xlsx]

## Sheet: Sheet1
alp-kinetic-2 Fc=2-1 - 2_X	alp-kinetic-2 Fc=2-1 - 2_Y	alp-kinetic-2 Fc=2-1 - 3_X	alp-kinetic-2 Fc=2-1 - 3_Y	alp-kinetic-2 Fc=2-1 - 4_X	alp-kinetic-2 Fc=2-1 - 4_Y	alp-kinetic-2 Fc=2-1 - 5_X	alp-kinetic-2 Fc=2-1 - 5_Y	alp-kinetic-2 Fc=2-1 - 6_X	alp-kinetic-2 Fc=2-1 - 6_Y	alp-kinetic-2 Fc=2-1 - 7_X	alp-kinetic-2 Fc=2-1 - 7_Y	Fit on alp-kinetic-2 Fc=2-1 - 2_X	Fit on alp-kinetic-2 Fc=2-1 - 2_Y	Fit on alp-kinetic-2 Fc=2-1 - 3_X	Fit on alp-kinetic-2 Fc=2-1 - 3_Y	Fit on alp-kinetic-2 Fc=2-1 - 4_X	Fit on alp-kinetic-2 Fc=2-1 - 4_Y	Fit on alp-kinetic-2 Fc=2-1 - 5_X	Fit on alp-kinetic-2 Fc=2-1 - 5_Y	Fit on alp-kinetic-2 Fc=2-1 - 6_X	Fit on alp-kinetic-2 Fc=2-1 - 6_Y	Fit on alp-kinetic-2 Fc=2-1 - 7_X	Fit on alp-kinetic-2 Fc=2-1 - 7_Y
105.5	-0.164795	105.5	-0.334839	105.5	-0.0509033	105.5	0.119629	105.5	-0.402832	105.5	-0.0855713	105.5	0	105.5	0	105.5	0	105.5	0	105.5	0	105.5	0
106.5	0.114868	106.5	0.0618896	106.5	0.128296	106.5	0.0782471	106.5	-0.00708008	106.5	0.231812	106.5	0	106.5	0	106.5	0	106.5	0	106.5	0	106.5	0
107.5	0.151367	107.5	0.0406494	107.5	0.246704	107.5	0.0806885	107.5	0.0703125	107.5	0.0465088	107.5	0	107.5	0	107.5	0	107.5	0	107.5	0	107.5	0
108.5	-0.263672	108.5	-0.117554	108.5	-0.0335693	108.5	-0.0904541	108.5	-0.0211182	108.5	-0.212402	108.5	0	108.5	0	108.5	0	108.5	0	108.5	0	108.5	0
109.5	0.166138	109.5	0.209106	109.5	0.192749	109.5	0.228638	109.5	0.158936	109.5	0.124878	109.5	0	109.5	0	109.5	0	109.5	0	109.5	0	109.5	0
110.5	-0.0463867	110.5	0.0548096	110.5	-0.154541	110.5	-0.125488	110.5	-0.115845	110.5	-0.145874	110.5	0	110.5	0	110.5	0	110.5	0	110.5	0	110.5	0
111.5	0.178467	111.5	-0.0373535	111.5	-0.111084	111.5	-0.296021	111.5	-0.0708008	111.5	-0.158936	111.5	0	111.5	0	111.5	0	111.5	0	111.5	0	111.5	0
112.5	-0.122681	112.5	-0.393188	112.5	-0.316284	112.5	-0.289429	112.5	0.0437012	112.5	-0.197754	112.5	0	112.5	0	112.5	0	112.5	0	112.5	0	112.5	0
113.5	-0.401123	113.5	-0.41626	113.5	-0.123657	113.5	-0.182495	113.5	-0.0162354	113.5	-0.275024	113.5	0	113.5	0	113.5	0	113.5	0	113.5	0	113.5	0
114.5	-0.231323	114.5	0.0753174	114.5	0.204224	114.5	0.143799	114.5	0.420898	114.5	-0.0340576	114.5	0	114.5	0	114.5	0	114.5	0	114.5	0	114.5	0
115.5	-0.185181	115.5	-0.0355225	115.5	-0.25061	115.5	0.342285	115.5	-0.0141602	115.5	-0.000610352	115.5	0	115.5	0	115.5	0	115.5	0	115.5	0	115.5	0
116.5	-0.117554	116.5	0.0869141	116.5	-0.439331	116.5	0.118286	116.5	-0.188232	116.5	-0.288452	116.5	0	116.5	0	116.5	0	116.5	0	116.5	0	116.5	0
117.5	-0.426758	117.5	-0.203857	117.5	-0.362915	117.5	0.202881	117.5	0.110718	117.5	-0.0562744	117.5	0	117.5	0	117.5	0	117.5	0	117.5	0	117.5	0
118.5	-0.18335	118.5	0.114014	118.5	-0.0560303	118.5	0.103271	118.5	0.247437	118.5	-0.0316162	118.5	0	118.5	0	118.5	0	118.5	0	118.5	0	118.5	0
119.5	0.0303955	119.5	0.17627	119.5	0.279419	119.5	0.421753	119.5	0.455688	119.5	0.369873	119.5	0	119.5	0	119.5	0	119.5	0	119.5	0	119.5	0
120.5	0.410034	120.5	0.143311	120.5	0.426758	120.5	0.483643	120.5	0.463989	120.5	0.575439	120.5	0	120.5	0	120.5	0	120.5	0	120.5	0	120.5	0
121.5	0.40686	121.5	-0.0137939	121.5	0.286743	121.5	0.224121	121.5	0.168335	121.5	0.53064	121.5	0	121.5	0	121.5	0	121.5	0	121.5	0	121.5	0
122.5	0.302002	122.5	0.145996	122.5	0.409546	122.5	0.112183	122.5	0.589844	122.5	0.512817	122.5	0	122.5	0	122.5	0	122.5	0	122.5	0	122.5	0
123.5	-0.570068	123.5	-0.0533447	123.5	0.195923	123.5	0.711426	123.5	0.0876465	123.5	0.987915	123.5	0	123.5	0	123.5	0	123.5	0	123.5	0	123.5	0
124.5	2.06995	124.5	1.48242	124.5	1.76807	124.5	0.80835	124.5	2.1759	124.5	0.569214	124.5	0	124.5	0	124.5	0	124.5	0	124.5	0	124.5	0
125.5	0.278564	125.5	1.21167	125.5	0.816406	125.5	1.13452	125.5	0.949341	125.5	1.22644	125.5	0	125.5	0	125.5	0	125.5	0	125.5	0	125.5	0
126.5	0.553467	126.5	1.18835	126.5	1.03699	126.5	1.2926	126.5	1.12549	126.5	1.3822	126.5	0	126.5	0	126.5	0	126.5	0	126.5	0	126.5	0
127.5	-2.37769	127.5	1.04272	127.5	-6.00488	127.5	0.446045	127.5	-15.9846	127.5	1.18604	127.5	0	127.5	0	127.5	0	127.5	0	127.5	0	127.5	0
128.5	0.951172	128.5	-5.65137	128.5	-0.0646973	128.5	-10.1375	128.5	2.31238	128.5	-29.9922	128.5	0	128.5	0	128.5	0	128.5	0	128.5	0	128.5	0
129.5	-1.36243	129.5	-0.194214	129.5	-1.96069	129.5	0.806396	129.5	4.95313	129.5	8.68909	129.5	-0.456127	129.5	0.0127543	129.5	-0.217096	129.5	2.28521	129.5	0.773752	129.5	-4.52458
130.5	-0.140137	130.5	0.894775	130.5	0.449585	130.5	4.11987	130.5	12.347	130.5	15.2638	130.5	-0.357472	130.5	0.499806	130.5	0.277913	130.5	4.00718	130.5	5.40617	130.5	5.5679
131.5	-0.147583	131.5	1.29907	131.5	0.855225	131.5	6.73328	131.5	16.7448	131.5	22.7339	131.5	-0.260062	131.5	0.975813	131.5	0.761699	131.5	5.65603	131.5	9.66406	131.5	14.1156
132.5	-0.357178	132.5	1.62634	132.5	1.28748	132.5	8.75586	132.5	20.5511	132.5	27.8479	132.5	-0.163883	132.5	1.44103	132.5	1.23451	132.5	7.23486	132.5	13.5777	132.5	21.3549
133.5	0.272339	133.5	2.53137	133.5	2.25232	133.5	11.1542	133.5	23.9609	133.5	32.2124	133.5	-0.0689175	133.5	1.89569	133.5	1.69661	133.5	8.74665	133.5	17.1749	133.5	27.4862
134.5	0.162109	134.5	3.02686	134.5	2.66528	134.5	12.8608	134.5	26.4182	134.5	35.1901	134.5	0.0248484	134.5	2.34005	134.5	2.14822	134.5	10.1942	134.5	20.4813	134.5	32.679
135.5	0.666504	135.5	4.09351	135.5	3.86133	135.5	14.9924	135.5	29.4897	135.5	38.4885	135.5	0.11743	135.5	2.77433	135.5	2.5896	135.5	11.5804	135.5	23.5204	135.5	37.077
136.5	0.315674	136.5	3.88464	136.5	3.72375	136.5	15.902	136.5	30.9994	136.5	40.031	136.5	0.208843	136.5	3.19876	136.5	3.02097	136.5	12.9076	136.5	26.3138	136.5	40.8018
137.5	0.347534	137.5	4.44885	137.5	4.35181	137.5	16.9761	137.5	32.8356	137.5	42.1716	137.5	0.299101	137.5	3.61357	137.5	3.44255	137.5	14.1785	137.5	28.8813	137.5	43.9564
138.5	0.355225	138.5	4.35938	138.5	4.35693	138.5	17.7258	138.5	34.1591	138.5	43.4077	138.5	0.38822	138.5	4.01897	138.5	3.85458	138.5	15.3954	138.5	31.2413	138.5	46.6282
139.5	0.661743	139.5	5.11536	139.5	4.86755	139.5	19.0151	139.5	35.6294	139.5	45.3066	139.5	0.476213	139.5	4.41518	139.5	4.25726	139.5	16.5607	139.5	33.4104	139.5	48.8911
140.5	0.613892	140.5	5.5957	140.5	5.54895	140.5	19.8119	140.5	37.3749	140.5	46.5386	140.5	0.563095	140.5	4.8024	140.5	4.65082	140.5	17.6765	140.5	35.4042	140.5	50.8076
141.5	1.44751	141.5	6.55542	141.5	6.02539	141.5	21.2332	141.5	38.979	141.5	48.3624	141.5	0.64888	141.5	5.18085	141.5	5.03544	141.5	18.7448	141.5	37.2368	141.5	52.4307
142.5	1.57361	142.5	6.84631	142.5	6.9071	142.5	22.4435	142.5	40.7485	142.5	49.7677	142.5	0.733582	142.5	5.55071	142.5	5.41135	142.5	19.7679	142.5	38.9212	142.5	53.8054
143.5	1.3363	143.5	6.8501	143.5	6.83044	143.5	23.0071	143.5	41.6879	143.5	50.728	143.5	0.817214	143.5	5.91219	143.5	5.77874	143.5	20.7474	143.5	40.4694	143.5	54.9697
144.5	1.52209	144.5	7.18872	144.5	7.04419	144.5	23.9718	144.5	42.1412	144.5	51.8971	144.5	0.89979	144.5	6.26547	144.5	6.13779	144.5	21.6854	144.5	41.8925	144.5	55.9558
145.5	1.41797	145.5	7.68323	145.5	7.21436	145.5	24.7146	145.5	43.2351	145.5	52.6865	145.5	0.981323	145.5	6.61074	145.5	6.4887	145.5	22.5836	145.5	43.2005	145.5	56.7909
146.5	1.35034	146.5	8.01111	146.5	7.45667	146.5	25.0624	146.5	43.6764	146.5	53.4087	146.5	1.06183	146.5	6.94818	146.5	6.83165	146.5	23.4436	146.5	44.4028	146.5	57.4982
147.5	1.49988	147.5	8.16589	147.5	7.99036	147.5	25.7291	147.5	44.4672	147.5	53.9282	147.5	1.14131	147.5	7.27797	147.5	7.16683	147.5	24.2671	147.5	45.5078	147.5	58.0973
148.5	1.51086	148.5	8.80261	148.5	8.35144	148.5	26.3298	148.5	45.5063	148.5	54.8632	148.5	1.2198	148.5	7.60028	148.5	7.49441	148.5	25.0556	148.5	46.5235	148.5	58.6046
149.5	1.79492	149.5	9.05762	149.5	8.39587	149.5	26.9056	149.5	46.3335	149.5	55.7709	149.5	1.29729	149.5	7.91528	149.5	7.81456	149.5	25.8106	149.5	47.4571	149.5	59.0343
150.5	1.76965	150.5	9.07361	150.5	8.67908	150.5	27.2057	150.5	46.6274	150.5	56.5602	150.5	1.3738	150.5	8.22314	150.5	8.12745	150.5	26.5336	150.5	48.3152	150.5	59.3983
151.5	1.78577	151.5	8.82874	151.5	8.67566	151.5	27.528	151.5	47.2363	151.5	56.98	151.5	1.44935	151.5	8.52402	151.5	8.43324	151.5	27.2259	151.5	49.104	151.5	59.7065
152.5	1.69019	152.5	9.21716	152.5	8.77747	152.5	27.9843	152.5	48.1161	152.5	57.6666	152.5	1.52394	152.5	8.81808	152.5	8.73211	152.5	27.8888	152.5	49.829	152.5	59.9675
153.5	1.68469	153.5	9.29395	153.5	9.0293	153.5	28.468	153.5	48.5619	153.5	58.2734	153.5	1.5976	153.5	9.10547	153.5	9.02419	153.5	28.5235	153.5	50.4953	153.5	60.1886
154.5	1.63696	154.5	9.38342	154.5	9.21729	154.5	29.0134	154.5	48.8217	154.5	58.776	154.5	1.67032	154.5	9.38634	154.5	9.30965	154.5	29.1313	154.5	51.1078	154.5	60.3759
155.5	2.12671	155.5	9.97949	155.5	9.7157	155.5	29.7136	155.5	49.8103	155.5	59.5045	155.5	1.74212	155.5	9.66084	155.5	9.58864	155.5	29.7132	155.5	51.6708	155.5	60.5345
156.5	2.16003	156.5	10.0033	156.5	9.88782	156.5	29.9149	156.5	50.7552	156.5	59.9545	156.5	1.81302	156.5	9.92912	156.5	9.8613	156.5	30.2705	156.5	52.1882	156.5	60.6688
157.5	2.14929	157.5	9.86304	157.5	9.94287	157.5	30.0277	157.5	51.0393	157.5	60.746	157.5	1.88302	157.5	10.1913	157.5	10.1278	157.5	30.8041	157.5	52.6638	157.5	60.7826
158.5	2.33276	158.5	10.1371	158.5	10.4266	158.5	30.4833	158.5	51.3104	158.5	60.8357	158.5	1.95214	158.5	10.4476	158.5	10.3882	158.5	31.315	158.5	53.101	158.5	60.8789
159.5	2.10876	159.5	10.405	159.5	10.2722	159.5	30.7361	159.5	51.6595	159.5	61.0913	159.5	2.02038	159.5	10.698	159.5	10.6428	159.5	31.8043	159.5	53.5028	159.5	60.9605
160.5	1.93445	160.5	10.5924	160.5	10.5806	160.5	31.1062	160.5	52.1667	160.5	61.3197	160.5	2.08776	160.5	10.9428	160.5	10.8915	160.5	32.2727	160.5	53.8721	160.5	61.0296
161.5	2.06958	161.5	10.6163	161.5	10.9747	161.5	31.6379	161.5	52.5151	161.5	61.8167	161.5	2.15429	161.5	11.182	161.5	11.1346	161.5	32.7213	161.5	54.2116	161.5	61.0881
162.5	2.07361	162.5	11.0012	162.5	10.8658	162.5	31.868	162.5	52.7477	162.5	62.5994	162.5	2.21999	162.5	11.4158	162.5	11.3722	162.5	33.1508	162.5	54.5236	162.5	61.1377
163.5	1.97009	163.5	10.9474	163.5	10.7789	163.5	32.0088	163.5	52.8654	163.5	62.7424	163.5	2.28485	163.5	11.6443	163.5	11.6045	163.5	33.5621	163.5	54.8104	163.5	61.1797
164.5	1.79541	164.5	11.2313	164.5	11.2736	164.5	32.0972	164.5	53.172	164.5	62.7517	164.5	2.34889	164.5	11.8676	164.5	11.8314	164.5	33.9559	164.5	55.074	164.5	61.2152
165.5	2.13965	165.5	11.5668	165.5	11.3828	165.5	32.4723	165.5	53.1377	165.5	63.1324	165.5	2.41213	165.5	12.0858	165.5	12.0532	165.5	34.333	165.5	55.3163	165.5	61.2454
166.5	1.97913	166.5	11.4381	166.5	11.4626	166.5	32.1793	166.5	53.5647	166.5	63.4232	166.5	2.47456	166.5	12.2991	166.5	12.27	166.5	34.6941	166.5	55.539	166.5	61.2709
167.5	1.71216	167.5	11.3739	167.5	11.3188	167.5	32.2997	167.5	53.8909	167.5	63.7698	167.5	2.53621	167.5	12.5075	167.5	12.4819	167.5	35.0398	167.5	55.7437	167.5	61.2925
168.5	1.60815	168.5	11.4229	168.5	11.5699	168.5	32.613	168.5	54.1323	168.5	63.9674	168.5	2.59708	168.5	12.7113	168.5	12.6889	168.5	35.3709	168.5	55.9319	168.5	61.3108
169.5	1.84106	169.5	11.7515	169.5	11.8733	169.5	32.8473	169.5	54.5311	169.5	64.2426	169.5	2.65718	169.5	12.9104	169.5	12.8913	169.5	35.6879	169.5	56.1048	169.5	61.3262
170.5	2.38977	170.5	12.2454	170.5	12.2178	170.5	33.5902	170.5	55.2284	170.5	64.9519	170.5	2.71652	170.5	13.105	170.5	13.0891	170.5	35.9914	170.5	56.2638	170.5	61.3394
171.5	2.61401	171.5	12.3402	171.5	12.3757	171.5	33.9088	171.5	55.5679	171.5	65.0576	171.5	2.77511	171.5	13.2952	171.5	13.2823	171.5	36.2821	171.5	56.4099	171.5	61.3505
172.5	2.49609	172.5	12.3831	172.5	12.6816	172.5	34.0464	172.5	56.1504	172.5	65.6292	172.5	2.83296	172.5	13.481	172.5	13.4712	172.5	36.5604	172.5	56.5442	172.5	61.3599
173.5	2.66833	173.5	12.424	173.5	12.8228	173.5	34.0729	173.5	56.1384	173.5	65.8702	173.5	2.89008	173.5	13.6627	173.5	13.6559	173.5	36.8269	173.5	56.6676	173.5	61.3679
174.5	2.27698	174.5	12.1566	174.5	12.6348	174.5	34.4498	174.5	55.7234	174.5	65.6971	174.5	2.94648	174.5	13.8402	174.5	13.8363	174.5	37.0821	174.5	56.7811	174.5	61.3746
175.5	1.95874	175.5	11.9342	175.5	12.5002	175.5	34.5072	175.5	55.686	175.5	66.0757	175.5	3.00217	175.5	14.0137	175.5	14.0127	175.5	37.3264	175.5	56.8854	175.5	61.3803
176.5	2.19312	176.5	12.1157	176.5	12.729	176.5	34.5828	176.5	56.3553	176.5	66.0616	176.5	3.05716	176.5	14.1833	176.5	14.185	176.5	37.5604	176.5	56.9812	176.5	61.3852
177.5	2.26868	177.5	12.1228	177.5	12.5847	177.5	34.6084	177.5	56.5968	177.5	66.0068	177.5	3.11145	177.5	14.349	177.5	14.3534	177.5	37.7844	177.5	57.0693	177.5	61.3893
178.5	2.22229	178.5	12.2391	178.5	12.4562	178.5	34.8564	178.5	56.5687	178.5	66.2449	178.5	3.16505	178.5	14.511	178.5	14.5181	178.5	37.9989	178.5	57.1503	178.5	61.3928
179.5	2.2439	179.5	12.4066	179.5	12.5729	179.5	35.1537	179.5	56.5792	179.5	66.3287	179.5	3.21798	179.5	14.6693	179.5	14.6789	179.5	38.2043	179.5	57.2247	179.5	61.3957
180.5	2.26196	180.5	12.569	180.5	12.9175	180.5	35.2139	180.5	56.7653	180.5	66.5793	180.5	3.27024	180.5	14.824	180.5	14.8362	180.5	38.401	180.5	57.2931	180.5	61.3982
181.5	2.15393	181.5	12.5059	181.5	13.1488	181.5	35.2858	181.5	56.7725	181.5	66.7452	181.5	3.32184	181.5	14.9752	181.5	14.9899	181.5	38.5893	181.5	57.356	181.5	61.4003
182.5	1.14026	182.5	11.9824	182.5	12.6648	182.5	35.9911	182.5	56.25	182.5	67.1053	182.5	3.37279	182.5	15.123	182.5	15.14	182.5	38.7697	182.5	57.4138	182.5	61.4021
183.5	5.97778	183.5	13.9432	183.5	15.009	183.5	36.5093	183.5	60.1945	183.5	66.9907	183.5	3.42309	183.5	15.2674	183.5	15.2868	183.5	38.9424	183.5	57.467	183.5	61.4036
184.5	8.48779	184.5	19.7147	184.5	22.3949	184.5	47.1378	184.5	68.465	184.5	99.4731	184.5	3.87339	184.5	15.2397	184.5	15.4854	184.5	36.5956	184.5	56.5156	184.5	65.7434
185.5	3.32849	185.5	13.1774	185.5	8.82117	185.5	35.5126	185.5	55.7865	185.5	54.2521	185.5	3.8638	185.5	15.2019	185.5	15.4471	185.5	36.505	185.5	56.3756	185.5	65.5806
186.5	2.18799	186.5	14.557	186.5	14.7932	186.5	37.9088	186.5	59.911	186.5	72.1084	186.5	3.85423	186.5	15.1643	186.5	15.4088	186.5	36.4145	186.5	56.2359	186.5	65.4181
187.5	2.47754	187.5	14.0029	187.5	14.4185	187.5	37.011	187.5	59.5308	187.5	71.1658	187.5	3.84468	187.5	15.1267	187.5	15.3707	187.5	36.3243	187.5	56.0966	187.5	65.2561
188.5	2.88525	188.5	13.8246	188.5	14.436	188.5	36.6628	188.5	59.1514	188.5	71.1613	188.5	3.83516	188.5	15.0892	188.5	15.3326	188.5	36.2344	188.5	55.9577	188.5	65.0944
189.5	2.65991	189.5	13.9023	189.5	14.6284	189.5	36.7911	189.5	58.7623	189.5	70.7834	189.5	3.82566	189.5	15.0519	189.5	15.2946	189.5	36.1446	189.5	55.8191	189.5	64.9332
190.5	2.57361	190.5	13.699	190.5	14.399	190.5	36.6152	190.5	58.6031	190.5	70.2854	190.5	3.81618	190.5	15.0146	190.5	15.2567	190.5	36.0551	190.5	55.6808	190.5	64.7724
191.5	2.68457	191.5	14.1144	191.5	14.5193	191.5	36.541	191.5	58.3273	191.5	69.9994	191.5	3.80673	191.5	14.9774	191.5	15.2189	191.5	35.9658	191.5	55.5429	191.5	64.6119
192.5	2.97314	192.5	13.9911	192.5	14.1678	192.5	36.4097	192.5	58.2013	192.5	69.4232	192.5	3.7973	192.5	14.9403	192.5	15.1812	192.5	35.8767	192.5	55.4053	192.5	64.4519
193.5	2.71985	193.5	13.5438	193.5	13.9529	193.5	36.5328	193.5	57.8606	193.5	68.7759	193.5	3.7879	193.5	14.9033	193.5	15.1436	193.5	35.7878	193.5	55.2681	193.5	64.2922
194.5	2.6792	194.5	13.4634	194.5	14.0665	194.5	36.6147	194.5	57.5629	194.5	68.4797	194.5	3.77851	194.5	14.8664	194.5	15.1061	194.5	35.6992	194.5	55.1312	194.5	64.133
195.5	2.8158	195.5	13.3147	195.5	14.0985	195.5	36.3164	195.5	57.4121	195.5	68.3954	195.5	3.76915	195.5	14.8295	195.5	15.0687	195.5	35.6107	195.5	54.9946	195.5	63.9741
196.5	2.98425	196.5	13.276	196.5	14.0249	196.5	36.1143	196.5	56.9838	196.5	67.9874	196.5	3.75982	196.5	14.7928	196.5	15.0314	196.5	35.5225	196.5	54.8584	196.5	63.8157
197.5	3.08801	197.5	13.3643	197.5	14.1399	197.5	35.7766	197.5	56.8762	197.5	67.8163	197.5	3.7505	197.5	14.7562	197.5	14.9941	197.5	35.4345	197.5	54.7225	197.5	63.6576
198.5	3.47778	198.5	13.819	198.5	14.5361	198.5	36.1339	198.5	57.1027	198.5	68.0425	198.5	3.74121	198.5	14.7196	198.5	14.957	198.5	35.3468	198.5	54.587	198.5	63.4999
199.5	3.46179	199.5	14.1177	199.5	14.5156	199.5	36.1653	199.5	56.7725	199.5	67.7257	199.5	3.73195	199.5	14.6831	199.5	14.9199	199.5	35.2592	199.5	54.4517	199.5	63.3426
200.5	3.37683	200.5	13.9746	200.5	14.3307	200.5	35.8297	200.5	56.3827	200.5	67.1528	200.5	3.7227	200.5	14.6468	200.5	14.883	200.5	35.1719	200.5	54.3169	200.5	63.1857
201.5	3.29382	201.5	13.5594	201.5	13.9078	201.5	35.3478	201.5	56.0199	201.5	66.6989	201.5	3.71348	201.5	14.6105	201.5	14.8461	201.5	35.0848	201.5	54.1823	201.5	63.0292
202.5	3.30139	202.5	13.3942	202.5	14.0149	202.5	35.1987	202.5	55.5289	202.5	66.4559	202.5	3.70428	202.5	14.5743	202.5	14.8093	202.5	34.9978	202.5	54.0481	202.5	62.8731
203.5	3.35767	203.5	13.6787	203.5	14.1376	203.5	35.3745	203.5	55.4611	203.5	66.2837	203.5	3.69511	203.5	14.5382	203.5	14.7727	203.5	34.9112	203.5	53.9142	203.5	62.7173
204.5	3.41797	204.5	13.6598	204.5	14.1925	204.5	35.155	204.5	55.2368	204.5	65.8973	204.5	3.68596	204.5	14.5022	204.5	14.7361	204.5	34.8247	204.5	53.7807	204.5	62.562
205.5	3.34412	205.5	13.4839	205.5	14.1821	205.5	35.0061	205.5	55.2363	205.5	65.5775	205.5	3.67683	205.5	14.4663	205.5	14.6996	205.5	34.7384	205.5	53.6475	205.5	62.407
206.5	3.27942	206.5	13.3325	206.5	13.8309	206.5	34.5458	206.5	54.7897	206.5	65.1637	206.5	3.66772	206.5	14.4304	206.5	14.6632	206.5	34.6524	206.5	53.5146	206.5	62.2524
207.5	3.09888	207.5	13.2374	207.5	13.858	207.5	34.5106	207.5	54.5247	207.5	64.8533	207.5	3.65863	207.5	14.3947	207.5	14.6268	207.5	34.5665	207.5	53.382	207.5	62.0982
208.5	3.30908	208.5	13.4797	208.5	13.9847	208.5	34.4519	208.5	54.1129	208.5	64.5266	208.5	3.64957	208.5	14.359	208.5	14.5906	208.5	34.4809	208.5	53.2498	208.5	61.9444
209.5	2.90112	209.5	12.968	209.5	13.4672	209.5	33.9973	209.5	53.8428	209.5	63.7347	209.5	3.64053	209.5	14.3235	209.5	14.5545	209.5	34.3955	209.5	53.1179	209.5	61.791
210.5	3.27393	210.5	13.1571	210.5	13.7784	210.5	34.0369	210.5	53.5924	210.5	63.5548	210.5	3.63151	210.5	14.288	210.5	14.5184	210.5	34.3103	210.5	52.9863	210.5	61.6379
211.5	2.86365	211.5	13.1576	211.5	13.7432	211.5	33.6785	211.5	52.8005	211.5	63.162	211.5	3.62252	211.5	14.2526	211.5	14.4825	211.5	34.2253	211.5	52.8551	211.5	61.4853
212.5	2.93738	212.5	13.1168	212.5	13.4366	212.5	33.8053	212.5	52.9263	212.5	63.0695	212.5	3.61354	212.5	14.2173	212.5	14.4466	212.5	34.1405	212.5	52.7242	212.5	61.333
213.5	3.06372	213.5	13.2064	213.5	13.3982	213.5	33.8334	213.5	52.8158	213.5	62.4633	213.5	3.60459	213.5	14.1821	213.5	14.4108	213.5	34.056	213.5	52.5936	213.5	61.181
214.5	3.17737	214.5	13.1536	214.5	13.5034	214.5	33.5424	214.5	52.8633	214.5	62.1072	214.5	3.59566	214.5	14.147	214.5	14.3751	214.5	33.9716	214.5	52.4633	214.5	61.0295
215.5	3.07788	215.5	12.958	215.5	13.176	215.5	33.2144	215.5	52.6107	215.5	61.9813	215.5	3.58676	215.5	14.1119	215.5	14.3395	215.5	33.8875	215.5	52.3333	215.5	60.8783
216.5	3.22437	216.5	12.553	216.5	13.1656	216.5	33.1487	216.5	52.1654	216.5	61.9004	216.5	3.57787	216.5	14.077	216.5	14.304	216.5	33.8035	216.5	52.2037	216.5	60.7275
217.5	2.98071	217.5	12.4308	217.5	12.9711	217.5	32.9596	217.5	51.8458	217.5	61.5848	217.5	3.56901	217.5	14.0421	217.5	14.2685	217.5	33.7198	217.5	52.0744	217.5	60.5771
218.5	3.03845	218.5	12.2556	218.5	13.288	218.5	32.7406	218.5	51.4036	218.5	61.2578	218.5	3.56017	218.5	14.0073	218.5	14.2332	218.5	33.6363	218.5	51.9454	218.5	60.427
219.5	3.19031	219.5	12.7745	219.5	13.4822	219.5	32.9923	219.5	51.5514	219.5	61.3527	219.5	3.55135	219.5	13.9726	219.5	14.1979	219.5	33.553	219.5	51.8167	219.5	60.2774
220.5	3.22437	220.5	12.4984	220.5	13.4277	220.5	32.6646	220.5	51.2719	220.5	61.073	220.5	3.54256	220.5	13.938	220.5	14.1628	220.5	33.4699	220.5	51.6884	220.5	60.1281
221.5	3.65515	221.5	12.6656	221.5	13.4197	221.5	32.6461	221.5	51.2596	221.5	60.9169	221.5	3.53378	221.5	13.9035	221.5	14.1277	221.5	33.3869	221.5	51.5604	221.5	59.9791
222.5	3.72705	222.5	12.5446	222.5	13.3838	222.5	32.8159	222.5	50.9573	222.5	60.9395	222.5	3.52503	222.5	13.869	222.5	14.0927	222.5	33.3042	222.5	51.4326	222.5	59.8306
223.5	3.13538	223.5	12.4042	223.5	13.0902	223.5	32.261	223.5	50.5289	223.5	60.0593	223.5	3.5163	223.5	13.8347	223.5	14.0578	223.5	33.2218	223.5	51.3052	223.5	59.6824
224.5	3.57629	224.5	12.6816	224.5	13.0583	224.5	32.3926	224.5	50.8558	224.5	60.0414	224.5	3.50759	224.5	13.8004	224.5	14.023	224.5	33.1395	224.5	51.1782	224.5	59.5345
225.5	3.67822	225.5	12.774	225.5	13.126	225.5	32.4459	225.5	51.0621	225.5	60.0942	225.5	3.4989	225.5	13.7662	225.5	13.9882	225.5	33.0574	225.5	51.0514	225.5	59.3871
226.5	3.73438	226.5	12.8354	226.5	13.1078	226.5	32.5646	226.5	50.7323	226.5	59.9851	226.5	3.49023	226.5	13.7321	226.5	13.9536	226.5	32.9755	226.5	50.9249	226.5	59.24
227.5	3.52063	227.5	12.8219	227.5	12.929	227.5	32.4408	227.5	50.3627	227.5	59.5798	227.5	3.48159	227.5	13.6981	227.5	13.919	227.5	32.8938	227.5	50.7988	227.5	59.0932
228.5	3.91821	228.5	13.0378	228.5	13.0959	228.5	32.5023	228.5	50.4034	228.5	59.5039	228.5	3.47296	228.5	13.6642	228.5	13.8845	228.5	32.8123	228.5	50.673	228.5	58.9468
229.5	3.43323	229.5	13.0254	229.5	13.1674	229.5	32.2723	229.5	49.9844	229.5	59.1346	229.5	3.46436	229.5	13.6303	229.5	13.8502	229.5	32.7311	229.5	50.5474	229.5	58.8008
230.5	3.17639	230.5	12.712	230.5	13.0875	230.5	31.8757	230.5	49.5966	230.5	58.4746	230.5	3.45578	230.5	13.5966	230.5	13.8158	230.5	32.65	230.5	50.4222	230.5	58.6552
231.5	2.74634	231.5	12.5203	231.5	12.9214	231.5	31.6783	231.5	49.1699	231.5	58.1233	231.5	3.44722	231.5	13.5629	231.5	13.7816	231.5	32.5691	231.5	50.2973	231.5	58.5099
232.5	3.21338	232.5	12.762	232.5	13.1898	232.5	31.9272	232.5	49.3221	232.5	58.3446	232.5	3.43868	232.5	13.5293	232.5	13.7475	232.5	32.4884	232.5	50.1728	232.5	58.365
233.5	3.07898	233.5	12.569	233.5	13.4897	233.5	32.0659	233.5	49.2052	233.5	58.1865	233.5	3.43016	233.5	13.4958	233.5	13.7134	233.5	32.408	233.5	50.0485	233.5	58.2204
234.5	2.96436	234.5	12.9966	234.5	13.7709	234.5	32.1729	234.5	49.3633	234.5	57.941	234.5	3.42167	234.5	13.4624	234.5	13.6795	234.5	32.3277	234.5	49.9245	234.5	58.0762
235.5	3.2655	235.5	12.9169	235.5	13.6296	235.5	32.0868	235.5	49.2318	235.5	58.0057	235.5	3.41319	235.5	13.429	235.5	13.6456	235.5	32.2476	235.5	49.8008	235.5	57.9323
236.5	3.2915	236.5	12.8224	236.5	13.3303	236.5	32.0018	236.5	48.9885	236.5	57.8773	236.5	3.40474	236.5	13.3958	236.5	13.6118	236.5	32.1677	236.5	49.6775	236.5	57.7888
237.5	3.40637	237.5	12.8242	237.5	13.153	237.5	31.7871	237.5	48.9963	237.5	57.7832	237.5	3.3963	237.5	13.3626	237.5	13.5781	237.5	32.0881	237.5	49.5544	237.5	57.6457
238.5	3.46179	238.5	13.2046	238.5	13.3679	238.5	31.9374	238.5	48.8929	238.5	57.2771	238.5	3.38789	238.5	13.3295	238.5	13.5444	238.5	32.0086	238.5	49.4317	238.5	57.5029
239.5	3.30017	239.5	12.955	239.5	13.7034	239.5	32.1106	239.5	48.5677	239.5	57.3623	239.5	3.3795	239.5	13.2965	239.5	13.5109	239.5	31.9293	239.5	49.3092	239.5	57.3605
240.5	3.422	240.5	13.1595	240.5	13.5226	240.5	32.2729	240.5	49.0106	240.5	57.0939	240.5	3.37113	240.5	13.2635	240.5	13.4774	240.5	31.8502	240.5	49.1871	240.5	57.2184
241.5	3.54382	241.5	12.984	241.5	13.4838	241.5	32.2155	241.5	48.7886	241.5	57.0311	241.5	3.36278	241.5	13.2307	241.5	13.444	241.5	31.7713	241.5	49.0653	241.5	57.0766
242.5	3.33984	242.5	12.9916	242.5	13.3521	242.5	31.9878	242.5	48.365	242.5	56.7782	242.5	3.35445	242.5	13.1979	242.5	13.4107	242.5	31.6926	242.5	48.9437	242.5	56.9353
243.5	3.51599	243.5	13.0574	243.5	13.2548	243.5	31.5941	243.5	48.2781	243.5	56.6915	243.5	3.34614	243.5	13.1652	243.5	13.3775	243.5	31.6141	243.5	48.8225	243.5	56.7942
244.5	3.62891	244.5	12.9583	244.5	13.5969	244.5	31.5336	244.5	48.0345	244.5	56.4796	244.5	3.33785	244.5	13.1326	244.5	13.3444	244.5	31.5358	244.5	48.7016	244.5	56.6536
245.5	3.51379	245.5	12.7546	245.5	13.5881	245.5	31.5304	245.5	47.7866	245.5	55.9832	245.5	3.32958	245.5	13.1001	245.5	13.3113	245.5	31.4577	245.5	48.5809	245.5	56.5132
246.5	3.48853	246.5	12.9198	246.5	13.3527	246.5	31.5825	246.5	47.5037	246.5	55.8712	246.5	3.32133	246.5	13.0676	246.5	13.2784	246.5	31.3798	246.5	48.4606	246.5	56.3732
247.5	3.51819	247.5	12.9636	247.5	13.4409	247.5	31.6589	247.5	47.7941	247.5	55.9761	247.5	3.31311	247.5	13.0352	247.5	13.2455	247.5	31.302	247.5	48.3406	247.5	56.2336
248.5	3.58875	248.5	13.1809	248.5	13.4078	248.5	31.6165	248.5	47.7655	248.5	55.7656	248.5	3.3049	248.5	13.003	248.5	13.2127	248.5	31.2245	248.5	48.2208	248.5	56.0943
249.5	3.30249	249.5	12.9814	249.5	12.9557	249.5	31.0741	249.5	47.4445	249.5	55.2758	249.5	3.29671	249.5	12.9707	249.5	13.1799	249.5	31.1471	249.5	48.1014	249.5	55.9554
250.5	3.18506	250.5	12.8472	250.5	12.8384	250.5	30.8173	250.5	47.7397	250.5	54.9508	250.5	3.28855	250.5	12.9386	250.5	13.1473	250.5	31.07	250.5	47.9822	250.5	55.8168
251.5	2.7395	251.5	12.7544	251.5	13.0408	251.5	30.8688	251.5	47.4384	251.5	54.6161	251.5	3.2804	251.5	12.9066	251.5	13.1147	251.5	30.993	251.5	47.8634	251.5	55.6785
252.5	3.16895	252.5	12.9308	252.5	12.9929	252.5	30.8826	252.5	47.5863	252.5	54.6627	252.5	3.27228	252.5	12.8746	252.5	13.0822	252.5	30.9163	252.5	47.7448	252.5	55.5406
253.5	3.33704	253.5	13.1821	253.5	13.12	253.5	30.7611	253.5	47.6852	253.5	54.6813	253.5	3.26417	253.5	12.8427	253.5	13.0498	253.5	30.8397	253.5	47.6266	253.5	55.403
254.5	3.05383	254.5	13.0697	254.5	13.1786	254.5	30.8549	254.5	47.4858	254.5	54.5123	254.5	3.25609	254.5	12.8109	254.5	13.0175	254.5	30.7633	254.5	47.5086	254.5	55.2658
255.5	3.0752	255.5	12.7933	255.5	13.1381	255.5	30.6154	255.5	46.9392	255.5	54.2159	255.5	3.24802	255.5	12.7792	255.5	12.9853	255.5	30.6871	255.5	47.3909	255.5	55.1289
256.5	3.22876	256.5	12.5859	256.5	12.87	256.5	30.4358	256.5	46.9098	256.5	53.9167	256.5	3.23997	256.5	12.7475	256.5	12.9531	256.5	30.6111	256.5	47.2735	256.5	54.9923
257.5	3.14587	257.5	12.6509	257.5	12.9436	257.5	30.2983	257.5	46.8204	257.5	53.5398	257.5	3.23195	257.5	12.7159	257.5	12.921	257.5	30.5353	257.5	47.1564	257.5	54.8561
258.5	3.43213	258.5	12.7035	258.5	13.1661	258.5	30.2267	258.5	46.6797	258.5	53.4924	258.5	3.22394	258.5	12.6844	258.5	12.889	258.5	30.4596	258.5	47.0396	258.5	54.7202
259.5	3.40051	259.5	12.9038	259.5	13.0632	259.5	30.2268	259.5	46.6445	259.5	53.5165	259.5	3.21596	259.5	12.653	259.5	12.8571	259.5	30.3842	259.5	46.9231	259.5	54.5847
260.5	3.16309	260.5	12.6908	260.5	12.9043	260.5	30.4188	260.5	46.4397	260.5	53.1443	260.5	3.20799	260.5	12.6217	260.5	12.8252	260.5	30.3089	260.5	46.8069	260.5	54.4495
261.5	3.44287	261.5	12.8058	261.5	12.8087	261.5	30.4093	261.5	46.3964	261.5	53.1158	261.5	3.20005	261.5	12.5904	261.5	12.7935	261.5	30.2338	261.5	46.6909	261.5	54.3146
262.5	3.11023	262.5	12.3669	262.5	12.8436	262.5	30.4059	262.5	46.1847	262.5	52.4532	262.5	3.19212	262.5	12.5592	262.5	12.7618	262.5	30.1589	262.5	46.5753	262.5	54.1801
263.5	3.44177	263.5	12.8652	263.5	13.068	263.5	30.379	263.5	46.2118	263.5	52.6517	263.5	3.18421	263.5	12.5281	263.5	12.7302	263.5	30.0842	263.5	46.4599	263.5	54.0459
264.5	3.38647	264.5	12.8309	264.5	12.7266	264.5	29.9989	264.5	45.8265	264.5	52.387	264.5	3.17633	264.5	12.4971	264.5	12.6986	264.5	30.0097	264.5	46.3448	264.5	53.912
265.5	3.4635	265.5	12.6324	265.5	12.2991	265.5	29.9828	265.5	45.4999	265.5	52.1233	265.5	3.16846	265.5	12.4661	265.5	12.6672	265.5	29.9354	265.5	46.23	265.5	53.7785
266.5	3.47778	266.5	12.6973	266.5	12.5012	266.5	29.594	266.5	45.3287	266.5	52.304	266.5	3.16061	266.5	12.4352	266.5	12.6358	266.5	29.8612	266.5	46.1155	266.5	53.6453
267.5	3.62732	267.5	12.8148	267.5	12.7817	267.5	29.62	267.5	45.6436	267.5	52.3628	267.5	3.15278	267.5	12.4044	267.5	12.6045	267.5	29.7873	267.5	46.0013	267.5	53.5124
268.5	3.63538	268.5	12.9315	268.5	12.7507	268.5	29.5048	268.5	45.4755	268.5	52.3503	268.5	3.14497	268.5	12.3737	268.5	12.5733	268.5	29.7135	268.5	45.8873	268.5	53.3798
269.5	3.62561	269.5	12.9808	269.5	12.6042	269.5	29.5485	269.5	45.8688	269.5	52.2919	269.5	3.13718	269.5	12.3431	269.5	12.5421	269.5	29.6399	269.5	45.7737	269.5	53.2476
270.5	3.52222	270.5	12.6987	270.5	12.6565	270.5	29.4901	270.5	45.559	270.5	51.8396	270.5	3.12941	270.5	12.3125	270.5	12.5111	270.5	29.5665	270.5	45.6603	270.5	53.1157
271.5	3.34827	271.5	12.3242	271.5	12.3792	271.5	29.5631	271.5	45.328	271.5	51.6686	271.5	3.12166	271.5	12.282	271.5	12.4801	271.5	29.4932	271.5	45.5472	271.5	52.9841
272.5	3.78235	272.5	12.8262	272.5	12.6783	272.5	29.5883	272.5	45.3535	272.5	51.7429	272.5	3.11393	272.5	12.2516	272.5	12.4492	272.5	29.4202	272.5	45.4344	272.5	52.8529
273.5	3.60828	273.5	12.6654	273.5	12.229	273.5	29.1676	273.5	44.7694	273.5	51.4279	273.5	3.10621	273.5	12.2212	273.5	12.4183	273.5	29.3473	273.5	45.3218	273.5	52.722
274.5	3.83154	274.5	12.7916	274.5	12.5372	274.5	29.3954	274.5	45.0317	274.5	51.4381	274.5	3.09852	274.5	12.191	274.5	12.3876	274.5	29.2746	274.5	45.2096	274.5	52.5914
275.5	3.45496	275.5	12.4744	275.5	12.2112	275.5	29.316	275.5	44.7808	275.5	51.0669	275.5	3.09084	275.5	12.1608	275.5	12.3569	275.5	29.2021	275.5	45.0976	275.5	52.4611
276.5	3.37292	276.5	12.395	276.5	12.444	276.5	29.1877	276.5	44.6466	276.5	51.1356	276.5	3.08319	276.5	12.1306	276.5	12.3263	276.5	29.1298	276.5	44.9859	276.5	52.3312
277.5	3.39478	277.5	12.6234	277.5	12.2678	277.5	28.5527	277.5	44.3867	277.5	51.0587	277.5	3.07555	277.5	12.1006	277.5	12.2957	277.5	29.0576	277.5	44.8745	277.5	52.2015
278.5	3.07605	278.5	12.7964	278.5	12.4344	278.5	28.506	278.5	44.6801	278.5	51.0532	278.5	3.06793	278.5	12.0706	278.5	12.2653	278.5	28.9856	278.5	44.7633	278.5	52.0722
279.5	3.276	279.5	12.6108	279.5	12.4077	279.5	28.3916	279.5	44.4784	279.5	50.8369	279.5	3.06033	279.5	12.0407	279.5	12.2349	279.5	28.9138	279.5	44.6524	279.5	51.9433
280.5	3.37	280.5	12.3336	280.5	12.6195	280.5	28.4097	280.5	44.0364	280.5	50.6144	280.5	3.05275	280.5	12.0109	280.5	12.2046	280.5	28.8422	280.5	44.5418	280.5	51.8146
281.5	3.71826	281.5	12.735	281.5	13.0864	281.5	28.939	281.5	44.1168	281.5	50.8036	281.5	3.04519	281.5	11.9811	281.5	12.1744	281.5	28.7708	281.5	44.4315	281.5	51.6862
282.5	3.70081	282.5	12.6974	282.5	13.229	282.5	28.8605	282.5	44.1368	282.5	50.6522	282.5	3.03765	282.5	11.9515	282.5	12.1442	282.5	28.6995	282.5	44.3214	282.5	51.5582
283.5	3.92871	283.5	13.1282	283.5	13.3978	283.5	28.8903	283.5	44.4551	283.5	50.3251	283.5	3.03012	283.5	11.9219	283.5	12.1141	283.5	28.6284	283.5	44.2116	283.5	51.4305
284.5	3.67883	284.5	13.0973	284.5	13.1768	284.5	28.9734	284.5	44.2959	284.5	50.0486	284.5	3.02262	284.5	11.8923	284.5	12.0841	284.5	28.5575	284.5	44.1021	284.5	51.3031
285.5	3.52454	285.5	12.5703	285.5	12.7963	285.5	28.7108	285.5	44.1259	285.5	49.6815	285.5	3.01513	285.5	11.8629	285.5	12.0542	285.5	28.4868	285.5	43.9929	285.5	51.176
286.5	3.68579	286.5	12.6133	286.5	12.7721	286.5	28.7122	286.5	44.009	286.5	49.6078	286.5	3.00766	286.5	11.8335	286.5	12.0243	286.5	28.4162	286.5	43.8839	286.5	51.0493
287.5	3.31726	287.5	12.0724	287.5	12.3828	287.5	28.5337	287.5	43.4764	287.5	49.0399	287.5	3.00021	287.5	11.8042	287.5	11.9945	287.5	28.3458	287.5	43.7752	287.5	50.9228
288.5	3.23865	288.5	12.0814	288.5	12.5448	288.5	28.447	288.5	43.3163	288.5	49.1932	288.5	2.99278	288.5	11.7749	288.5	11.9648	288.5	28.2756	288.5	43.6668	288.5	50.7967
289.5	3.16028	289.5	12.1447	289.5	12.3755	289.5	28.3423	289.5	43.2413	289.5	49.3015	289.5	2.98537	289.5	11.7458	289.5	11.9352	289.5	28.2056	289.5	43.5586	289.5	50.6709
290.5	3.22156	290.5	12.3708	290.5	12.4824	290.5	28.2272	290.5	43.2451	290.5	49.2699	290.5	2.97797	290.5	11.7167	290.5	11.9056	290.5	28.1357	290.5	43.4507	290.5	50.5454
291.5	3.11011	291.5	12.1681	291.5	12.1758	291.5	27.8658	291.5	42.9449	291.5	48.9175	291.5	2.9706	291.5	11.6877	291.5	11.8761	291.5	28.066	291.5	43.3431	291.5	50.4202
292.5	3.53918	292.5	12.5237	292.5	12.2982	292.5	28.2316	292.5	43.3497	292.5	48.9913	292.5	2.96324	292.5	11.6587	292.5	11.8467	292.5	27.9965	292.5	43.2357	292.5	50.2953
293.5	3.29297	293.5	12.5753	293.5	12.3175	293.5	28.0918	293.5	43.1807	293.5	48.6343	293.5	2.9559	293.5	11.6298	293.5	11.8174	293.5	27.9271	293.5	43.1286	293.5	50.1707
294.5	3.3512	294.5	12.4863	294.5	12.0331	294.5	27.9667	294.5	42.5988	294.5	48.7343	294.5	2.94858	294.5	11.601	294.5	11.7881	294.5	27.858	294.5	43.0218	294.5	50.0464
295.5	3.16626	295.5	12.1804	295.5	12.1296	295.5	27.559	295.5	42.327	295.5	48.5466	295.5	2.94127	295.5	11.5723	295.5	11.7589	295.5	27.789	295.5	42.9152	295.5	49.9224
296.5	3.09827	296.5	12.2262	296.5	12.1642	296.5	27.8613	296.5	42.3385	296.5	48.3717	296.5	2.93399	296.5	11.5436	296.5	11.7298	296.5	27.7201	296.5	42.8089	296.5	49.7988
297.5	3.0144	297.5	11.7954	297.5	11.801	297.5	27.807	297.5	42.1375	297.5	48.1683	297.5	2.92672	297.5	11.515	297.5	11.7007	297.5	27.6515	297.5	42.7029	297.5	49.6754
298.5	2.9408	298.5	11.7876	298.5	11.8806	298.5	27.6215	298.5	42.02	298.5	47.9531	298.5	2.91947	298.5	11.4865	298.5	11.6717	298.5	27.583	298.5	42.5971	298.5	49.5524
299.5	2.59375	299.5	11.5073	299.5	11.8917	299.5	27.3035	299.5	41.6537	299.5	47.5851	299.5	2.91224	299.5	11.458	299.5	11.6428	299.5	27.5147	299.5	42.4916	299.5	49.4296
300.5	2.73743	300.5	11.8605	300.5	11.9829	300.5	27.4763	300.5	41.967	300.5	47.9683	300.5	2.90503	300.5	11.4297	300.5	11.614	300.5	27.4465	300.5	42.3864	300.5	49.3072
301.5	3.05359	301.5	11.7358	301.5	11.949	301.5	27.3429	301.5	41.8363	301.5	47.7472	301.5	2.89783	301.5	11.4014	301.5	11.5852	301.5	27.3785	301.5	42.2814	301.5	49.1851
302.5	3.04858	302.5	11.7024	302.5	12.0096	302.5	27.3075	302.5	41.8149	302.5	47.8342	302.5	2.89065	302.5	11.3731	302.5	11.5565	302.5	27.3107	302.5	42.1766	302.5	49.0632
303.5	3.09973	303.5	11.6652	303.5	12.0419	303.5	27.3955	303.5	41.9113	303.5	47.5874	303.5	2.88349	303.5	11.3449	303.5	11.5279	303.5	27.243	303.5	42.0722	303.5	48.9417
304.5	2.8877	304.5	11.4271	304.5	12.0632	304.5	27.1654	304.5	41.7388	304.5	47.4642	304.5	2.87635	304.5	11.3168	304.5	11.4993	304.5	27.1756	304.5	41.968	304.5	48.8205
305.5	2.90405	305.5	11.4514	305.5	12.035	305.5	26.9011	305.5	41.4698	305.5	46.9761	305.5	2.86922	305.5	11.2888	305.5	11.4709	305.5	27.1083	305.5	41.864	305.5	48.6996
306.5	2.77283	306.5	11.541	306.5	11.7581	306.5	26.8282	306.5	41.4773	306.5	47.2164	306.5	2.86212	306.5	11.2608	306.5	11.4425	306.5	27.0411	306.5	41.7603	306.5	48.5789
307.5	3.0293	307.5	11.7499	307.5	11.843	307.5	26.9974	307.5	41.5369	307.5	47.1653	307.5	2.85503	307.5	11.233	307.5	11.4141	307.5	26.9741	307.5	41.6569	307.5	48.4586
308.5	2.83545	308.5	11.6312	308.5	11.7753	308.5	26.6351	308.5	41.365	308.5	46.8693	308.5	2.84796	308.5	11.2051	308.5	11.3858	308.5	26.9073	308.5	41.5537	308.5	48.3386
309.5	2.849	309.5	11.8678	309.5	11.7084	309.5	26.5099	309.5	41.4333	309.5	47.1422	309.5	2.8409	309.5	11.1774	309.5	11.3576	309.5	26.8407	309.5	41.4508	309.5	48.2188
310.5	2.50586	310.5	11.458	310.5	11.4922	310.5	26.3723	310.5	41.1271	310.5	46.4635	310.5	2.83386	310.5	11.1497	310.5	11.3295	310.5	26.7742	310.5	41.3481	310.5	48.0994
311.5	2.56042	311.5	11.6455	311.5	11.5884	311.5	26.4382	311.5	40.9774	311.5	46.6027	311.5	2.82684	311.5	11.1221	311.5	11.3014	311.5	26.7079	311.5	41.2457	311.5	47.9802
312.5	2.78333	312.5	11.6119	312.5	11.627	312.5	26.3318	312.5	40.9784	312.5	46.561	312.5	2.81984	312.5	11.0945	312.5	11.2734	312.5	26.6417	312.5	41.1435	312.5	47.8614
313.5	2.56616	313.5	11.4803	313.5	11.7671	313.5	26.4226	313.5	40.7205	313.5	46.4148	313.5	2.81286	313.5	11.067	313.5	11.2455	313.5	26.5757	313.5	41.0416	313.5	47.7428
314.5	2.83484	314.5	11.7826	314.5	12.0325	314.5	26.7145	314.5	40.9774	314.5	46.7341	314.5	2.80589	314.5	11.0396	314.5	11.2177	314.5	26.5099	314.5	40.9399	314.5	47.6246
315.5	2.97156	315.5	11.4954	315.5	11.5714	315.5	26.8467	315.5	40.8416	315.5	46.6266	315.5	2.79894	315.5	11.0123	315.5	11.1899	315.5	26.4442	315.5	40.8385	315.5	47.5066
316.5	2.67346	316.5	11.6581	316.5	11.4222	316.5	26.8877	316.5	40.6929	316.5	46.4534	316.5	2.79201	316.5	10.985	316.5	11.1622	316.5	26.3787	316.5	40.7374	316.5	47.3889
317.5	2.4646	317.5	11.5219	317.5	11.5768	317.5	26.5638	317.5	40.623	317.5	46.183	317.5	2.78509	317.5	10.9578	317.5	11.1345	317.5	26.3134	317.5	40.6364	317.5	47.2716
318.5	2.87732	318.5	11.5944	318.5	11.4662	318.5	26.6146	318.5	40.9064	318.5	46.1891	318.5	2.77819	318.5	10.9307	318.5	11.1069	318.5	26.2482	318.5	40.5358	318.5	47.1545
319.5	2.55469	319.5	11.1733	319.5	11.3176	319.5	26.7211	319.5	40.5579	319.5	45.9237	319.5	2.77131	319.5	10.9036	319.5	11.0794	319.5	26.1832	319.5	40.4354	319.5	47.0377
320.5	2.36401	320.5	11.2625	320.5	11.4304	320.5	26.4447	320.5	40.1589	320.5	45.6852	320.5	2.76445	320.5	10.8766	320.5	11.052	320.5	26.1183	320.5	40.3352	320.5	46.9212
321.5	1.8833	321.5	10.6587	321.5	10.6359	321.5	25.978	321.5	39.7986	321.5	45.2893	321.5	2.7576	321.5	10.8496	321.5	11.0246	321.5	26.0536	321.5	40.2353	321.5	46.8049
322.5	2.47571	322.5	10.7109	322.5	11.0208	322.5	26.2595	322.5	39.9736	322.5	45.6729	322.5	2.75077	322.5	10.8228	322.5	10.9973	322.5	25.9891	322.5	40.1357	322.5	46.689
323.5	2.81799	323.5	11.2057	323.5	11.0455	323.5	26.522	323.5	39.8256	323.5	45.3997	323.5	2.74395	323.5	10.7959	323.5	10.9701	323.5	25.9247	323.5	40.0362	323.5	46.5733
324.5	2.90503	324.5	11.1897	324.5	10.9551	324.5	26.2208	324.5	39.8468	324.5	45.7638	324.5	2.73716	324.5	10.7692	324.5	10.9429	324.5	25.8605	324.5	39.9371	324.5	46.458
325.5	2.94568	325.5	11.4315	325.5	11.368	325.5	26.0953	325.5	40.0491	325.5	45.6844	325.5	2.73038	325.5	10.7425	325.5	10.9158	325.5	25.7964	325.5	39.8381	325.5	46.3429
326.5	2.8606	326.5	11.4869	326.5	11.0066	326.5	26.0475	326.5	40.0078	326.5	45.434	326.5	2.72361	326.5	10.7159	326.5	10.8887	326.5	25.7325	326.5	39.7395	326.5	46.2281
327.5	3.40344	327.5	11.9895	327.5	11.4598	327.5	26.4569	327.5	40.3149	327.5	45.6333	327.5	2.71687	327.5	10.6894	327.5	10.8618	327.5	25.6688	327.5	39.641	327.5	46.1136
328.5	3.3938	328.5	11.9261	328.5	11.3658	328.5	26.3772	328.5	39.8438	328.5	45.6489	328.5	2.71014	328.5	10.6629	328.5	10.8349	328.5	25.6052	328.5	39.5428	328.5	45.9994
329.5	3.19238	329.5	11.9478	329.5	11.5421	329.5	26.437	329.5	39.9717	329.5	45.5372	329.5	2.70343	329.5	10.6365	329.5	10.808	329.5	25.5418	329.5	39.4449	329.5	45.8854
330.5	2.77734	330.5	11.7211	330.5	11.4542	330.5	25.9626	330.5	39.6444	330.5	45.1545	330.5	2.69673	330.5	10.6101	330.5	10.7812	330.5	25.4785	330.5	39.3472	330.5	45.7718
331.5	2.94031	331.5	11.5773	331.5	11.3861	331.5	26.1538	331.5	39.5126	331.5	45.1389	331.5	2.69005	331.5	10.5839	331.5	10.7545	331.5	25.4154	331.5	39.2497	331.5	45.6584
332.5	3.08557	332.5	11.6521	332.5	11.5854	332.5	26.1635	332.5	39.8383	332.5	45.2258	332.5	2.68339	332.5	10.5576	332.5	10.7279	332.5	25.3525	332.5	39.1525	332.5	45.5453
333.5	2.87634	333.5	12.0166	333.5	11.7349	333.5	26.1503	333.5	40.0776	333.5	45.3306	333.5	2.67674	333.5	10.5315	333.5	10.7013	333.5	25.2897	333.5	39.0555	333.5	45.4325
334.5	2.90479	334.5	11.9908	334.5	11.4418	334.5	25.9604	334.5	39.8607	334.5	45.0897	334.5	2.67011	334.5	10.5054	334.5	10.6748	334.5	25.227	334.5	38.9588	334.5	45.32
335.5	2.98181	335.5	12.2087	335.5	11.637	335.5	26.2589	335.5	39.964	335.5	45.0557	335.5	2.6635	335.5	10.4794	335.5	10.6484	335.5	25.1645	335.5	38.8623	335.5	45.2077
336.5	2.89587	336.5	11.8419	336.5	11.66	336.5	26.0983	336.5	39.8055	336.5	44.745	336.5	2.6569	336.5	10.4534	336.5	10.622	336.5	25.1022	336.5	38.766	336.5	45.0957
337.5	2.9325	337.5	11.7964	337.5	11.4735	337.5	26.0089	337.5	39.8308	337.5	44.8798	337.5	2.65032	337.5	10.4275	337.5	10.5957	337.5	25.04	337.5	38.67	337.5	44.984
338.5	2.89124	338.5	11.5946	338.5	11.311	338.5	25.8164	338.5	39.5743	338.5	44.854	338.5	2.64375	338.5	10.4017	338.5	10.5695	338.5	24.978	338.5	38.5742	338.5	44.8726
339.5	2.79883	339.5	11.4297	339.5	11.1071	339.5	25.7904	339.5	39.2068	339.5	44.6666	339.5	2.6372	339.5	10.3759	339.5	10.5433	339.5	24.9161	339.5	38.4787	339.5	44.7614
340.5	3.03467	340.5	11.9663	340.5	11.3425	340.5	25.9265	340.5	39.2196	340.5	44.6589	340.5	2.63067	340.5	10.3502	340.5	10.5172	340.5	24.8544	340.5	38.3833	340.5	44.6506
341.5	3.16455	341.5	11.7841	341.5	11.5068	341.5	26.1149	341.5	39.1663	341.5	44.7263	341.5	2.62415	341.5	10.3246	341.5	10.4911	341.5	24.7929	341.5	38.2883	341.5	44.54
342.5	3.32166	342.5	12.2537	342.5	12.0109	342.5	26.4259	342.5	39.3949	342.5	44.567	342.5	2.61765	342.5	10.299	342.5	10.4651	342.5	24.7314	342.5	38.1934	342.5	44.4296
343.5	3.16553	343.5	12.0212	343.5	11.8203	343.5	26.1283	343.5	39.1945	343.5	44.7196	343.5	2.61117	343.5	10.2735	343.5	10.4392	343.5	24.6702	343.5	38.0988	343.5	44.3196
344.5	3.36084	344.5	12.1541	344.5	11.5729	344.5	26.1528	344.5	39.2629	344.5	44.4941	344.5	2.6047	344.5	10.2481	344.5	10.4133	344.5	24.6091	344.5	38.0044	344.5	44.2098
345.5	3.26807	345.5	11.9673	345.5	11.5439	345.5	26.1167	345.5	39.068	345.5	44.4473	345.5	2.59825	345.5	10.2227	345.5	10.3875	345.5	24.5481	345.5	37.9103	345.5	44.1003
346.5	2.99585	346.5	11.8309	346.5	11.3489	346.5	25.8726	346.5	38.8536	346.5	44.1362	346.5	2.59181	346.5	10.1974	346.5	10.3618	346.5	24.4873	346.5	37.8164	346.5	43.9911
347.5	2.76807	347.5	11.7598	347.5	11.7847	347.5	25.9294	347.5	38.8972	347.5	44.1715	347.5	2.58539	347.5	10.1721	347.5	10.3361	347.5	24.4267	347.5	37.7227	347.5	43.8821
348.5	3.11389	348.5	11.8208	348.5	11.8865	348.5	25.5643	348.5	39.0383	348.5	44.0508	348.5	2.57899	348.5	10.1469	348.5	10.3105	348.5	24.3661	348.5	37.6293	348.5	43.7734
349.5	3.24011	349.5	11.6788	349.5	11.6139	349.5	25.3562	349.5	38.9675	349.5	43.9153	349.5	2.5726	349.5	10.1218	349.5	10.285	349.5	24.3058	349.5	37.5361	349.5	43.665
350.5	3.14551	350.5	11.679	350.5	11.7731	350.5	25.412	350.5	38.9469	350.5	43.8047	350.5	2.56623	350.5	10.0967	350.5	10.2595	350.5	24.2456	350.5	37.4431	350.5	43.5568
351.5	3.28552	351.5	11.8557	351.5	11.8276	351.5	25.8112	351.5	39.2743	351.5	44.0985	351.5	2.55987	351.5	10.0717	351.5	10.2341	351.5	24.1855	351.5	37.3504	351.5	43.4489
352.5	2.9679	352.5	11.5126	352.5	11.7845	352.5	25.7593	352.5	39.3368	352.5	43.7972	352.5	2.55353	352.5	10.0467	352.5	10.2088	352.5	24.1256	352.5	37.2578	352.5	43.3413
353.5	2.94641	353.5	11.5872	353.5	11.6805	353.5	25.7684	353.5	38.7316	353.5	43.4554	353.5	2.54721	353.5	10.0219	353.5	10.1835	353.5	24.0659	353.5	37.1656	353.5	43.2339
354.5	2.69482	354.5	11.2981	354.5	11.4678	354.5	25.5415	354.5	38.584	354.5	43.2988	354.5	2.5409	354.5	9.99703	354.5	10.1583	354.5	24.0063	354.5	37.0735	354.5	43.1269
355.5	2.68335	355.5	11.5748	355.5	11.5013	355.5	25.381	355.5	38.5073	355.5	43.3401	355.5	2.5346	355.5	9.97227	355.5	10.1331	355.5	23.9468	355.5	36.9817	355.5	43.02
356.5	2.87305	356.5	11.7371	356.5	11.8634	356.5	25.6193	356.5	38.8628	356.5	43.4104	356.5	2.52833	356.5	9.94757	356.5	10.108	356.5	23.8875	356.5	36.8901	356.5	42.9135
357.5	2.96594	357.5	11.4729	357.5	11.7709	357.5	25.3608	357.5	38.7998	357.5	43.2056	357.5	2.52206	357.5	9.92293	357.5	10.083	357.5	23.8283	357.5	36.7987	357.5	42.8072
358.5	2.89124	358.5	11.4893	358.5	11.4437	358.5	25.7246	358.5	38.866	358.5	43.1501	358.5	2.51582	358.5	9.89835	358.5	10.058	358.5	23.7693	358.5	36.7075	358.5	42.7011
359.5	3.37085	359.5	11.589	359.5	11.6626	359.5	25.9718	359.5	39.2043	359.5	43.4305	359.5	2.50958	359.5	9.87383	359.5	10.0331	359.5	23.7104	359.5	36.6166	359.5	42.5954
360.5	3.04492	360.5	11.2191	360.5	11.3572	360.5	25.491	360.5	38.2987	360.5	43.0309	360.5	2.50337	360.5	9.84937	360.5	10.0082	360.5	23.6517	360.5	36.5259	360.5	42.4899
361.5	3.17493	361.5	11.0651	361.5	11.7664	361.5	25.4332	361.5	38.5096	361.5	43.1758	361.5	2.49717	361.5	9.82497	361.5	9.98342	361.5	23.5931	361.5	36.4354	361.5	42.3846
362.5	3.57104	362.5	11.4224	362.5	11.9545	362.5	25.7	362.5	38.7197	362.5	43.198	362.5	2.49098	362.5	9.80064	362.5	9.95869	362.5	23.5346	362.5	36.3452	362.5	42.2796
363.5	3.62805	363.5	11.3217	363.5	11.8322	363.5	25.7231	363.5	38.682	363.5	43.0728	363.5	2.48481	363.5	9.77636	363.5	9.93403	363.5	23.4764	363.5	36.2552	363.5	42.1749
364.5	3.68677	364.5	11.3865	364.5	11.6556	364.5	25.4756	364.5	38.6405	364.5	43.1851	364.5	2.47866	364.5	9.75215	364.5	9.90942	364.5	23.4182	364.5	36.1654	364.5	42.0704
365.5	3.66089	365.5	11.6168	365.5	11.7305	365.5	25.459	365.5	38.6689	365.5	43.1758	365.5	2.47252	365.5	9.72799	365.5	9.88487	365.5	23.3602	365.5	36.0758	365.5	41.9662
366.5	3.10156	366.5	11.3384	366.5	11.4293	366.5	25.2057	366.5	38.4065	366.5	42.5676	366.5	2.46639	366.5	9.70389	366.5	9.86039	366.5	23.3023	366.5	35.9864	366.5	41.8623
367.5	3.04431	367.5	11.5021	367.5	11.3109	367.5	25.5526	367.5	38.2711	367.5	42.8855	367.5	2.46028	367.5	9.67986	367.5	9.83596	367.5	23.2446	367.5	35.8973	367.5	41.7586
368.5	3.12683	368.5	11.424	368.5	11.5487	368.5	25.3833	368.5	38.3368	368.5	42.6229	368.5	2.45419	368.5	9.65588	368.5	9.8116	368.5	23.187	368.5	35.8084	368.5	41.6551
369.5	3.0708	369.5	11.4862	369.5	11.8278	369.5	25.4019	369.5	38.3704	369.5	42.3859	369.5	2.44811	369.5	9.63196	369.5	9.7873	369.5	23.1296	369.5	35.7197	369.5	41.552
