# Supplementary material for: A Toxin-Binding Alkaline Phosphatase Fragment Synergizes Bt Toxin Cry1Ac against Susceptible and Resistant Helicoverpa armigera
Source: PLoS One. 2015 Apr 17;10(4):e0126288. doi: 10.1371/journal.pone.0126288 (PMC4401514; doi:10.1371/journal.pone.0126288)
Supplement: S4 Table — (XLS) [file pone.0126288.s004.xls]

## Sheet: Sheet1
Synergism of Cry1Ac activated toxin by HaALP1f against susceptible and resistant strains of H. armigera
Fig.7A		CK	PBS	ALP	Cry1Ac	1 fold	5 fold	15 fold	50 fold
		12.5	16.6667	12.5	45.8333	58.3333	70.8333	66.6667	83.3333
		16.6667	16.6667	8.33333	54.1667	45.8333	66.6667	75	79.1667
		8.33333	20.8333	20.8333	33.3333	54.1667	70.8333	79.1667	83.3333
	Mean	12.5	18.0556	13.8889	44.4444	52.7778	69.4444	73.6111	81.9444
	Concentration (ng/cm2)			1871.5	37.43	37.43：37.43	37.43：187.15	37.43：561.45	37.43：1871.50
Fig.7B		CK	PBS	ALP	Cry1Ac	1 fold	5 fold	15 fold	50 fold
		8.33333	4.16667	12.5	41.6667	41.6667	66.6667	54.1667	79.1667
		12.5	8.33333	8.33333	45.8333	54.1667	70.8333	58.3333	70.8333
		0	4.16667	8.33333	37.5	45.8333	70.8333	70.8333	75
	Mean	6.94444	5.55556	9.72222	41.6667	47.2222	69.4444	61.1111	75
	Concentration (ng/cm2)			4973.5	99.47	99.47：99.47	99.47：497.35	99.47：1492.05	99.47：4973.50
Fig.7C		CK	PBS	ALP	Cry1Ac	1 fold	5 fold	15 fold	50 fold
		8.33333	8.33333	8.33333	29.1667	41.6667	20.8333	29.1667	58.3333
		12.5	4.16667	16.6667	25	37.5	37.5	37.5	37.5
		8.33333	4.16667	4.16667	37.5	29.1667	41.6667	45.8333	45.8333
	Mean	9.72222	5.55556	9.72222	30.5556	36.1111	33.3333	37.5	47.2222
	Concentration (ng/cm2)			4973.5	99.47	99.47：99.47	99.47：497.35	99.47：1492.05	99.47：4973.50
Fig.7D		CK	PBS	ALP	Cry1Ac	1 fold	5 fold	15 fold	50 fold
		0	8.33333	12.5	50	54.1667	75	70.8333	66.6667
		8.33333	4.16667	16.6667	58.3333	54.1667	66.6667	79.1667	79.1667
		12.5	12.5	12.5	45.8333	66.6667	70.8333	70.8333	58.3333
	Mean	6.94444	8.33333	13.8889	51.3889	58.3333	70.8333	73.6111	68.0555
	Concentration (ng/cm2)			31085	621.7	621.70：621.70	621.7：3108.5	621.7：9325.5	621.7：31085
Fig.7E		CK	PBS	ALP	Cry1Ac	1 fold	5 fold	15 fold	50 fold
		8.33333	4.16667	16.6667	25	33.3333	50	58.3333	54.1667
		0	8.33333	8.33333	33.3333	50	45.8333	58.3333	62.5
		12.5	0	8.33333	37.5	37.5	45.8333	66.6667	66.6667
	Mean	6.94444	4.16667	11.1111	31.9444	40.2778	47.2222	61.1111	61.1111
	Concentration (ng/cm2)			31085	621.7	621.70：621.70	621.7：3108.5	621.7：9325.5	621.7：31085
Fig.7F		CK	PBS	ALP	Cry1Ac	1 fold	5 fold	15 fold	50 fold
		4.16667	12.5	8.33333	45.8333	54.1667	54.1667	66.6667	70.8333
		8.33333	4.16667	4.16667	41.6667	54.1667	50	75	66.6667
		8.33333	12.5	8.33333	37.5	41.6667	45.8333	66.6667	75
	Mean	6.94444	9.72222	6.94444	41.6667	50	50	69.4444	70.8333
	Concentration (ng/cm2)			74.6	1.492	1.492:1.492	1.492:7.46	1.492:22.38	1.492:74.6
