# Supplementary material for: A Toxin-Binding Alkaline Phosphatase Fragment Synergizes Bt Toxin Cry1Ac against Susceptible and Resistant Helicoverpa armigera
Source: PLoS One. 2015 Apr 17;10(4):e0126288. doi: 10.1371/journal.pone.0126288 (PMC4401514; doi:10.1371/journal.pone.0126288)
Supplement: S5 Table — (XLSX) [file pone.0126288.s005.xlsx]

## Sheet: Sheet1
Effect of HaALP1f on toxicity of Cry1Ac activated toxin 96S
Cry1Ac dose (ng/cm2 )	Larval mortality(%)
	Cry1Ac			Cry1Ac + HaALP1f
18.74	33.3333	37.5	37.5	50	50	62.5
31.24	45.8333	50	54.1667	70.8333	62.5	66.6667
37.49	54.1667	62.5	58.3333	79.1667	87.5	83.3333
62.48	70.8333	70.8333	75	91.6667	95.8333	91.6667
74.98	79.1667	87.5	79.1667	100	95.8333	95.8333
