# Supplementary material for: A Toxin-Binding Alkaline Phosphatase Fragment Synergizes Bt Toxin Cry1Ac against Susceptible and Resistant Helicoverpa armigera
Source: PLoS One. 2015 Apr 17;10(4):e0126288. doi: 10.1371/journal.pone.0126288 (PMC4401514; doi:10.1371/journal.pone.0126288)
Supplement: S6 Table — (XLS) [file pone.0126288.s006.xls]

## Sheet: Sheet1
strains	BBMV activities (U/mg)					mean	SD	SE	95%FL
96S	960.668	1013.86	989.267			987.933	26.6202	15.3692	921.805	1054.06
LF5	1011.22	930.847	1199.69			1047.25	137.995	79.6713	704.456	1390.05
LF10	1214.41	946.134	938.775			1033.11	157.056	90.6765	642.957	1423.26
LF30	1289.1	1063.07	901.617			1084.6	194.635	112.373	601.097	1568.1
LF60	900.259	973.66	1321.79			1065.24	225.192	130.015	505.828	1624.65
LF120	1211.05	1246.9	1061.86			1173.27	98.1349	56.6582	929.49	1417.05
strains	homogenates activities (U/mg)					mean	enrich fold (APN-BBMV/APN-homogenates)
96S	106.23	145.68	138.13			130.013	7.6
LF5	126.14	132.56	128.43			129.043	8.1
LF10	145.43	175.34	156.34			159.037	6.5
LF30	99.48	157.33	146.34			134.383	8
LF60	157.65	188.35	129.36			158.453	6.7
LF120	143.37	155.23	125.34			141.313	8.3
